# Supplementary material for: Pilot study for bladder cancer detection with volatile organic compounds using ion mobility spectrometry: a novel urine-based approach
Source: World J Urol. 2024 May 25;42(1):353. doi: 10.1007/s00345-024-05047-5 (PMC11127872; doi:10.1007/s00345-024-05047-5)
Supplement: Supplementary file 1 — Supplementary file1 (XLSX 33 KB) [file 345_2024_5047_MOESM1_ESM.xlsx]

## Sheet: Tabelle1
Patient number	Current histology	Tumor focality	Maximum tumor diameter	Previous TCC episodes; intravesical therapy?
1	pT1 high grade	2	< 3 cm	no
2	pTa low grade	1	1.2 cm	2 x pTa low grade, Mitomycin
3	pTa low grade	1	5 cm	no
4	pTa low grade	1	3 cm	3 x pTa low grade
5	pTa low grade	1	2.5 cm	no
6	pTa high grade	multi	< 3 cm	no
7	pT2	1	> 6 cm	no
8	pTa low grade	2	< 1 cm	3 x pT1 high grade, rejected BCG
9	pT2	1	5 cm	no
10	pT2	1	6 cm	no
11	pTa low grade	1	2.5 cm	no
12	CIS	multi	< 2 cm	1 x pTa G2, Mitomycin
13	pT1 low grade + pTa low grade	4	max. 1 cm	UTUC T3
14	pTa low grade	1	5 cm	no
15	pT2 + pTa low grade + CIS	multi	3 cm	no
16	pT1 high grade + CIS	1	> 5 cm	no
17	pTa low grade	1	1 cm	no
18	pTa low grade	1	< 2 cm	1 x pTa low grade
19	pTa high grade	2	< 1 cm	1 x pTa high grade
20	pTa low grade	1	1 cm	1 x pT1 low grade and 1 x pTa low grade
21	pT1 high grade	1	3 cm	no
22	pT2	1	5 cm	no
23	pTa low grade	1	< 1 cm	2 x pTa low grade (bladder and UTUC)
24	pT1 high grade	1	1.5 cm	no
25	pT1 high grade + CIS	multi	max. 1.5 cm	no
26	pTa low grade	1	0.6 cm	1 x pTa high grade + CIS, 1 x pTa low grade, BCG
27	pTa low grade	2	max. 1 cm	2 x pTa low grade
28	pTa high grade	1	3 cm	no
29	pT2	1	5 cm	no
30	pTa high grade	1	5 cm	no
